# Supplementary material for: Chloroplast genomes of two Pueraria DC. species: sequencing, comparative analysis and molecular marker development
Source: FEBS Open Bio. 2021 Dec 26;12(2):349–61. doi: 10.1002/2211-5463.13335 (PMC8804624; doi:10.1002/2211-5463.13335)
Supplement: Supplementary file 2 — Table S1. CP genome information for phylogenetic tree construction. [file FEB4-12-349-s012.xlsx]

## Sheet: Sheet1
Supplemental Table S1. Chloroplast genome information for phylogenetic tree construction
Species Name	NCBI Accession Number	Family	Genus
Ammopiptanthus mongolicus	NC_034742.1	Leguminosae	Ammopiptanthus
Ammopiptanthus nanus	NC_034743.1	Leguminosae	Ammopiptanthus
Apios americana	NC_025909.1	Leguminosae	Apios
Arachis hypogaea	NC_037358.1	Leguminosae	Arachis
Astragalus mongholicus	NC_029828.1	Leguminosae	Astragalus
Astragalus m.var.nakaianus	NC_028171.1	Leguminosae	Astragalus
Cajanus cajan	NC_031429.1	Leguminosae	Cajanus
Caragana korshinskii	NC_035229.1	Leguminosae	Caragana
Caragana kozlowii	NC_035228.1	Leguminosae	Caragana
Caragana microphylla	NC_032691.1	Leguminosae	Caragana
Caragana rosea var.rosea	NC_039932.1	Leguminosae	Caragana
Cicer arietinum	NC_011163.1	Leguminosae	Cicer
Dalbergia hainanensis	NC_036961.1	Leguminosae	Dalbergia
Glycine canescens	NC_021647.1	Leguminosae	Glycine
Glycine cyrtoloba	NC_021645.1	Leguminosae	Glycine
Glycine dolichocarpa	NC_021648.1	Leguminosae	Glycine
Glycine falcata	NC_021649.1	Leguminosae	Glycine
Glycine gracilis	NC_030329.1	Leguminosae	Glycine
Glycine max	NC_007942.1	Leguminosae	Glycine
Glycine soja	NC_022868.1	Leguminosae	Glycine
Glycine stenophita	NC_021646.1	Leguminosae	Glycine
Glycine syndetika	NC_021650.1	Leguminosae	Glycine
Glycine tomentella	NC_021636.1	Leguminosae	Glycine
Glycyrrhiza glabra	NC_024038.1	Leguminosae	Glycyrrhiza
Glycyrrhiza lepidota	NC_034229.1	Leguminosae	Glycyrrhiza
Maackia floribunda	NC_034774.1	Leguminosae	Maackia
Medicago falcata	NC_032066.1	Leguminosae	Medicago
Medicago hybrida	NC_027153.1	Leguminosae	Medicago
Medicago papillosa	NC_027154.1	Leguminosae	Medicago
Medicago truncatula	NC_003119.8	Leguminosae	Medicago
Ormosia hosiei	NC_039418.1	Leguminosae	Ormosia
Phaseolus vulgaris	NC_009259.1	Leguminosae	Phaseolus
Pisum abyssinicum	NC_037830.1	Leguminosae	Pisum
Pisum fulvum	NC_036828.1	Leguminosae	Pisum
Pisum sativum	NC_014057.1	Leguminosae	Pisum
Pisum s. subsp.elatius	NC_014057.1	Leguminosae	Pisum
Sophora alopecuroides	NC_036102.1	Leguminosae	Sophora
Vicia sativa	NC_027155.1	Leguminosae	Vicia
Vicia sepium	NC_039595.1	Leguminosae	Vicia
Vigna angularis	NC_021091.1	Leguminosae	Vicia
Vigna radiata	NC_013843.1	Leguminosae	Vicia
Vigna unguiculata	NC_018051.1	Leguminosae	Vicia
Arabidopsis thaliana	NC_000932.1	Curciferae	Arabideae
Nicotiana tabacum	NC_001879.2	Solanaceae	Nicotiana
