# Supplementary material for: Chloroplast genomes of two Pueraria DC. species: sequencing, comparative analysis and molecular marker development
Source: FEBS Open Bio. 2021 Dec 26;12(2):349–61. doi: 10.1002/2211-5463.13335 (PMC8804624; doi:10.1002/2211-5463.13335)
Supplement: Supplementary file 3 — Table S2. Sample information. [file FEB4-12-349-s004.xlsx]

## Sheet: Sheet1
Supplemental Table S2. Sample information
Species	Name	Sample location
P . lobata	Enye	Sancha Town, Enshi City, Enshi Prefecture, Hubei Province (109.49°E, 30.30°N)
	Yefen	Sancha Town, Enshi City, Enshi Prefecture, Hubei Province (109.49°E, 30.30°N)
	Yege	Beijing Medicinal Plant Garden (116.28°E, 40.04°N)
	Guizhou Yege	Guiyang Medicinal Botanical Garden, Guiyang city, Guizhou Province (106.71°E, 26.54°N)
	Liaoning Yege	Zhenzi Ridge, Tazi Village, Jidong Town, Liaoyang County, Liaoyang City, Liaoning Province (123.33°E, 40.78°N)
P. thomsonii	Enfen	Sancha Town, Enshi City, Enshi Prefecture, Hubei Province (109.49°E, 30.30°N)
	Guangfen	Sancha Town, Enshi City, Enshi Prefecture, Hubei Province (109.49°E, 30.30°N)
	Taofen	Sancha Town, Enshi City, Enshi Prefecture, Hubei Province (109.49°E, 30.30°N)
