# Supplementary material for: Chloroplast genomes of two Pueraria DC. species: sequencing, comparative analysis and molecular marker development
Source: FEBS Open Bio. 2021 Dec 26;12(2):349–61. doi: 10.1002/2211-5463.13335 (PMC8804624; doi:10.1002/2211-5463.13335)
Supplement: Supplementary file 4 — Table S3. Annotated genes of CP genome. [file FEB4-12-349-s006.xlsx]

## Sheet: Sheet1
Supplemental Table S3. Annotated gene of chloroplast genome.
note: (x2)indicates the number of gene repetition is 2, (x3)indicates the number of gene repetition is 3.
Group of Genes	Genes names	Amount
photosystem I	psaA,psaB,psaC,psaI,psaJ(x2)	6
photosystem II	psbA,psbB,psbC,psbD,psbE,psbF,psbH,psbI,psbJ,psbK,psbL,psbM,psbN,psbT,psbZ	15
Cytochrome b/f complex	petA,petB,petD,petG,petL,petN	6
ATP synthase	atpA,atpB,atpE,atpF,atpH,atpI	6
NADH dehydrogenase	ndhA,ndhB(x2),ndhC,ndhD,ndhE,ndhF,ndhG,ndhH,ndhI,ndhJ,ndhK	12
RubisCO large subunit	rbcL	1
RNA polymerase	rpoA,rpoB,rpoC1,rpoC2	4
ribosomal proteins (SSU)	rps2,rps3(x2),rps4,rps7,rps8,rps11,rps12(x2),rps14,rps15,rps16,rps18,rps19	15
ribosomal proteins (LSU)	rpl2(x2),rpl14,rpl16,rpl20,rpl23(x2),rpl32,rpl33,rpl36	10
hypothetical chloroplast reading frames	ycf1,ycf15,ycf2(x2),ycf3,ycf4	7
transfer RNAs	trnA-UGC(x2),trnC-GCA, trnD-GTC, trnE-TTC,trnF-GAA, trnM-CAT, trnG-GCC, trnH-GTG, trnI-CAT, trnL-CAA(x2), trnL-TAG, trnM-CAT(x2), trnN-GTT(x2), trnP-TGG, trnQ-TTG, trnR-ACG, trnR-TCT, trnS-GCT, trnS-GGA, trnS-TGA, trnT-GGT, trnT-TGT, trnV-GAC, trnW-CCA, trnY-GTA	29
ribosomal RNAs	rrn4.5S(x2),rrn5S(x2),rrn16S(x2),rrn23S(x2)	8
other genes	accD,ccsA,cemA,clpP,matK	5
