# Supplementary material for: Chloroplast genomes of two Pueraria DC. species: sequencing, comparative analysis and molecular marker development
Source: FEBS Open Bio. 2021 Dec 26;12(2):349–61. doi: 10.1002/2211-5463.13335 (PMC8804624; doi:10.1002/2211-5463.13335)
Supplement: Supplementary file 5 — Table S4. Different genes in different regions in Pueraria lobata. [file FEB4-12-349-s011.xlsx]

## Sheet: Sheet1
Supplemental Table S4. Different genes in different regions in P.lobata
	encoding gene	tRNA gene	rRNA gene
LSC	accD, atpA, atpB, atpF, atpH, atpI, cemA, clpP, matK, ndhC, ndhJ, ndhK, petA, petB, petD, petG, petL, petN, psaA, psaB, psaI, psaJ, psbA, psbB, psbC, psbD, psbE, psbF, psbH, psbI, psbJ, psbK, psbM, psbN, psbT, psbZ, rbcL, rpl14, rpl16, rpl2, rpl20, rpl33, rpl36, rpoA, rpoB, rpoC1, rpoC2, rps2, rps3, rps4, rps8, rps11, rps14, rps16, rps18, rps19, ycf3, ycf4	trnC-GCA, trnD-GTC, trnE-TTC, trnF-GAA, trnG-GCC, trnK-TTT, trnL-TAA, trnM-CAT, trnP-TGG, trnQ-TTG, trnR-TCT, trnS-GCA, trnS-GGA, trnS-TGA, trnT-CGT, trnT-TGT, trnV-TAC, trnW-CCA, trnY-GTA
IRa	ndhB, rpl2, rpl23, rps12, rps7	trnA-UGC, trnA-UGC, trnE-UUC, trnL-CAA, trnM-CAU, trnN-GUU, trnR-ACG, trnV-GAC	rrn16s, rrn23s, rrn4.5s, rrn5s
IRb	ndhB, rpl2, rpl23, rps12, rps7	trnA-UGC, trnA-UGC, trnE-UUC, trnL-CAA, trnM-CAU, trnN-GUU, trnR-ACG, trnV-GAC	rrn16s, rrn23s, rrn4.5s, rrn5s
SSC	ccsA, ndhA, ndhD, ndhE, ndhF, ndhG, ndhH, ndhI, psaC, rpl32, rps15, ycf1	trnL-TAG

## Sheet: Sheet2
		encoding gene	tRNA gene	rRNA gene
	LSC	accD, atpA, atpB, atpF, atpH, atpI, cemA, clpP, matK, ndhC, ndhJ, ndhK, petA, petB, petD, petG, petL, petN, psaA, psaB, psaI, psaJ, psbA, psbB, psbC, psbD, psbE, psbF, psbH, psbI, psbJ, psbK, psbM, psbN, psbT, psbZ, rbcL, rpl14, rpl16, rpl2, rpl20, rpl33, rpl36, rpoA, rpoB, rpoC1, rpoC2, rps2, rps3, rps4, rps8, rps11, rps14, rps16, rps18, rps19, ycf3, ycf4	trnC-GCA, trnD-GTC, trnE-TTC, trnF-GAA, trnG-GCC, trnK-TTT, trnL-TAA, trnM-CAT, trnP-TGG, trnQ-TTG, trnR-TCT, trnS-GCA, trnS-GGA, trnS-TGA, trnT-CGT, trnT-TGT, trnV-TAC, trnW-CCA, trnY-GTA
	IRa	ndhB, rpl2, rpl23, rps12, rps7	trnA-UGC, trnA-UGC, trnE-UUC, trnL-CAA, trnM-CAU, trnN-GUU, trnR-ACG, trnV-GAC	rrn16s, rrn23s, rrn4.5s, rrn5s
	IRb	ndhB, rpl2, rpl23, rps12, rps7	trnA-UGC, trnA-UGC, trnE-UUC, trnL-CAA, trnM-CAU, trnN-GUU, trnR-ACG, trnV-GAC	rrn16s, rrn23s, rrn4.5s, rrn5s
	SSC	ccsA, ndhA, ndhD, ndhE, ndhF, ndhG, ndhH, ndhI, psaC, rpl32, rps15, ycf1	trnL-TAG
