# Supplementary material for: Chloroplast genomes of two Pueraria DC. species: sequencing, comparative analysis and molecular marker development
Source: FEBS Open Bio. 2021 Dec 26;12(2):349–61. doi: 10.1002/2211-5463.13335 (PMC8804624; doi:10.1002/2211-5463.13335)
Supplement: Supplementary file 6 — Table S5. The lengths of introns for the splitting genes in Pueraria lobata. [file FEB4-12-349-s010.xlsx]

## Sheet: Sheet1
Supplemental Table S5. The lengths of introns for the splitting genes in P. lobata.
Gene	Strand	IntronⅠ	IntronⅡ
trnK-UUU	-	2566
trnV-UAC	+	591
trnL-UAA	-	500
ycf3	+	690	750
rpoC1	+	797
atpF	+	730
trnG-UCC	-	692
rps16	+	879
clpP	-	710	793
petD	+	732
rpl16	-	1101
rpl2	-	735
ndhB	-	691
trnI-GAU	+	958
trnA-UGC	+	810
ndhA	+	1252
trnA-UGC	-	810
trnE-UUC	-	958
ndhB	+	691
rpl2	+	735
rps12	+	531
petB	+	840
