# Supplementary material for: Chloroplast genomes of two Pueraria DC. species: sequencing, comparative analysis and molecular marker development
Source: FEBS Open Bio. 2021 Dec 26;12(2):349–61. doi: 10.1002/2211-5463.13335 (PMC8804624; doi:10.1002/2211-5463.13335)
Supplement: Supplementary file 8 — Table S7. k2p genetic distance of protein‐coding region of Pueraria lobata and Puerariae thomsonii ≥ 0.1. [file FEB4-12-349-s005.xlsx]

## Sheet: Sheet1
Supplemental Table S7. k2p genetic distance of protein-coding region of P. lobata and P. thomsonii > 0.1.
Gene	strat	end	length	k2p distance
petA	61695	62657	962	0.1
ycf1	109337	111346	2009	0.1
rpoC2	41231	45394	4163	0.14
rps3	82921	83571	650	0.15
rps4	15461	16066	605	0.17
ndhD	121660	123153	1493	0.2
ccsA	123438	124415	977	0.2
ndhJ	11921	12397	476	0.21
rpl2	50039	50451	412	0.24
atpE	9073	9477	404	0.25
