# Supplementary material for: Chloroplast genomes of two Pueraria DC. species: sequencing, comparative analysis and molecular marker development
Source: FEBS Open Bio. 2021 Dec 26;12(2):349–61. doi: 10.1002/2211-5463.13335 (PMC8804624; doi:10.1002/2211-5463.13335)
Supplement: Supplementary file 9 — Table S8. k2p genetic distance of intergenic/intronic region of Pueraria lobata and Puerariae thomsonii ≥ 0.5. [file FEB4-12-349-s008.xlsx]

## Sheet: Sheet1
Supplemental Table S8. k2p genetic distance of intergenic/intronic region of P . lobata and P. thomsonii ≥ 0.5
IGS	start	end	length	k2p distance
trnL-CAA~ndhB	94093	94697	604	0.5
ndhB~trnL-CAA	142908	143512	604	0.5
rpl33~rps18	67339	67571	232	0.51
rpoC1~rpoC2	41040	41231	191	0.52
trnS-UGA~psbC	26043	26216	173	0.58
trnA-TGC~trnR-ACG	104408	104570	162	0.62
rrn23S~trnA-TGC	133035	133197	162	0.62
psbA~	1387	1688	301	0.68
ndhD~ccsA	123153	123438	285	0.7
ndhK~ndhJ	11818	11921	103	0.97
