# Supplementary material for: Chloroplast genomes of two Pueraria DC. species: sequencing, comparative analysis and molecular marker development
Source: FEBS Open Bio. 2021 Dec 26;12(2):349–61. doi: 10.1002/2211-5463.13335 (PMC8804624; doi:10.1002/2211-5463.13335)
Supplement: Supplementary file 10 — Table S9. SSR statistics of CP genome of Pueraria lobata and Puerariae thomsonii. [file FEB4-12-349-s001.xlsx]

## Sheet: Sheet1
Supplemental Table S9. Simple repeat sequence (SSR) statistics of chloroplast genome of P. lobata and P. thomsonii.
Type	P. lobata	P. thomsonii	length	k2p distance
A/T	182	182	604	0.5
C/G	3	3	604	0.5
AG/CT	18	18	232	0.51
AT/AT	62	63	191	0.52
AAG/CTT	1	1	173	0.58
AAAT/ATTT	3	3	162	0.62
AATC/ATTG	1	1	162	0.62
AATT/AATT	2	2	301	0.68
AGAT/ATCT	12	11	285	0.7
