# Supplementary material for: Chloroplast genomes of two Pueraria DC. species: sequencing, comparative analysis and molecular marker development
Source: FEBS Open Bio. 2021 Dec 26;12(2):349–61. doi: 10.1002/2211-5463.13335 (PMC8804624; doi:10.1002/2211-5463.13335)
Supplement: Supplementary file 11 — Table S10. SSR distribution in Pueraria lobata CP genome. [file FEB4-12-349-s007.xlsx]

## Sheet: Sheet1
Supplemental Table S10. SSR distribution in P.lobata chloroplast genome
Repeats	3	4	5	6	7	8	9	10	11	12	13	14	15	16	17	18	total
A	-	-	-	-	-	48	23	13	6	2	2	6	-	-	-	1	101
C	-	-	-	-	-	2	-	-	-	-	-	-	-	-	-	-	2
G	-	-	-	-	-	1	-	-	-	-	-	-	-	-	-	-	1
T	-	-	-	-	-	41	17	7	8	3	3	1	-	1	-	-	81
AG	-	5	-	-	-	-	-	-	-	-	-	-	-	-	-	-	5
AT	-	11	9	3	2	1	1	-	-	-	-	-	-	-	-	-	27
CT	-	6	-	-	-	-	-	-	-	-	-	-	-	-	-	-	6
GA	-	3	-	-	-	-	-	-	-	-	-	-	-	-	-	-	3
TA	-	20	10	2	3	-	-	-	-	-	-	-	-	-	-		35
TC	-	4	-	-	-	-	-	-	-	-	-	-	-	-	-	-	4
TCT	-	1	-	-	-	-	-	-	-	-	-	-	-	-	-	-	1
AAAT	1	-	-	-	-	-	-	-	-	-	-	-	-	-	-	-	-
AATA	1	-	-	-	-	-	-	-	-	-	-	-	-	-	-	-	1
AATT	1	-	-	-	-	-	-	-	-	-	-	-	-	-	-	-	1
ATAG	5	-	-	-	-	-	-	-	-	-	-	-	-	-	-	-	5
ATCA	1	-	-	-	-	-	-	-	-	-	-	-	-	-	-	-	1
ATTA	1	-	-	-	-	-	-	-	-	-	-	-	-	-	-	-	1
TATC	6	-	-	-	-	-	-	-	-	-	-	-	-	-	-	-	6
TCTA	1	-	-	-	-	-	-	-	-	-	-	-	-	-	-	-	1
TTTA	1	-	-	-	-	-	-	-	-	-	-	-	-	-	-	-	1
